# Supplementary material for: Multistep assembly of DNA condensation clusters by SMC
Source: Nat Commun. 2016 Jan 4;7:10200. doi: 10.1038/ncomms10200 (PMC4725763; doi:10.1038/ncomms10200)
Supplement: Supplementary Software 3 — This allows the user to calculate compaction rates from the time versus position graph using a graphical interface. [file ncomms10200-s4.txt]

function fit_Qdot

%    November 4, 2015
% After running "qdot_track.m" and "signal_average.m", you have time versus
%trajectory graph. Then, you might want to get the compaction rate between
%(t1, y1) and (t2, y2).
%  This code will help you to do that by clicking the starting and ending
%points directly from graphs.

close all
clear all

% User Inputs
% select directory with trajectories to be analyzed
filepath=uigetdir('','select directory that has (averaged) trajectories to be analyzed');
% change matlab "Current Folder" to the selected directory
cd(filepath)
% specify output name
%output_name=input(['specify output figure and data name only if fitting',...
%    ' for compaction rate (e.g. ''_rate_''), otherwise just hit enter: ']);

% load only specified trajectory text files
D1=dir([filepath,filesep,'*txtAVG*.txt']);


for i=1:length(D1)
    curtraj=[];
  % read initial text file data
    Original_File=load(D1(i).name);  
    D1(i).name
  % Draw Graph (time vs. trajectory)
        time=Original_File(:,1)';  % First column: Time
        raw=Original_File(:,3)';   % Third column: Raw date (um)
        avgY=Original_File(:,4)';  % Fourth column: Averaged Trajectory (um)   
        plot(time, raw, 'ob', 'MarkerSize', 4);
        hold on
        plot(time, avgY, '-r', 'LineWidth', 3);
        grid
        grid(gca,'minor')
   % Get x and y coordinates from the graph. The coordinates will be
   % obtained until enter was pressed.
    [x,y]=ginput(2);
    
      % We can't exactly click the red line. So, below two lines will find
      % you exact time coordinates.
       for abc=1:(length(time)-1)
           rrr=(time(1, abc+1)-x(1)) * (time(1, abc)-x(1));
           if rrr<=0
               real_time1=Original_File(abc,1);
               real_position1=Original_File(abc,4);
           end
       end
  
       for def=1:(length(time)-1)
           qqq=(time(1, def+1)-x(2)) * (time(1, def)-x(2));
           if qqq<=0
               real_time2=Original_File(def,1);
               real_position2=Original_File(def,4);
           end
       end
    
    %Results(i, 1)=D1(i).name;
    Results(i, 2)=real_time1;
    Results(i, 3)=real_position1;
    Results(i, 4)=real_time2;
    Results(i, 5)=real_position2;   
    Results(i, 6)=(Results(i,5)-Results(i,3))*1000/(Results(i,4)-Results(i,2));    % Rate in nanometer

    close figure 1
end
    save(['Compaction_Rate_Results'],'Results','-ascii')

close all
